# Supplementary material for: Bisphenol F-Associated Repeated Breeding Syndrome in Cows: Epidemiological Evidence and Protective Effects of Phillyrin Against Granulosa Cell Injury
Source: Vet Sci. 2026 Jul 9;13(7):670. doi: 10.3390/vetsci13070670 (PMC13431484; doi:10.3390/vetsci13070670)
Supplement: Supplementary file 1 [file vetsci-13-00670-s001.zip]

Archive with 1 entries (1 files):
- vetsci-4386936-supplementary.pdf
